# Supplementary material for: Modulation of Triplet-State Reactivity and Enhanced Singlet Oxygen Generation in Tricyclic Thiopurine Analogues
Source: Int J Mol Sci. 2026 Jun 17;27(12):5482. doi: 10.3390/ijms27125482 (PMC13300233; doi:10.3390/ijms27125482)
Supplement: Supplementary file 1 [file ijms-27-05482-s001.zip]

Archive with 1 entries (1 files):
- ijms-4385466-supplementary.pdf
